# Supplementary material for: Generation of a Non-Transgenic Genetically Improved Yeast Strain for Wine Production from Nitrogen-Deficient Musts
Source: Microorganisms. 2020 Aug 6;8(8):1194. doi: 10.3390/microorganisms8081194 (PMC7464103; doi:10.3390/microorganisms8081194)
Supplement: Supplementary file 1 [file microorganisms-08-01194-s001.zip › Table_S1.xlsx]

## Sheet: Hoja1
Table S1. Geographical origin of F0 population.
F0 strain	Isolation place	Country
L3	INIA, Cauquenes	Chile
L6	INIA, Cauquenes	Chile
L7	INIA, Cauquenes	Chile
L9	INIA, Cauquenes	Chile
L12	INIA, Cauquenes	Chile
L14	INIA, Cauquenes	Chile
L15	INIA, Cauquenes	Chile
L17	INIA, Cauquenes	Chile
L19	INIA, Cauquenes	Chile
L20	INIA, Cauquenes	Chile
L21	INIA, Cauquenes	Chile
L77	Coronel del Maule-Quinche, Cauquenes	Chile
L80	Coronel del Maule-Quinche, Cauquenes	Chile
L84	Coronel del Maule-Quinche, Cauquenes	Chile
L160	Panguillemu, Cauquenes	Chile
L163	Panguillemu, Cauquenes	Chile
L167	Panguillemu, Cauquenes	Chile
L168	Panguillemu, Cauquenes	Chile
L171	Panguillemu, Cauquenes	Chile
L254	Rincón de Mella, Curicó	Chile
L269	Entre Ríos, Curicó	Chile
L270	Entre Ríos, Curicó	Chile
L274	Entre Ríos, Curicó	Chile
L277	Entre Ríos, Curicó	Chile
L290	Maquehue, Curicó	Chile
L295	La Leonera, Cauquenes	Chile
L297	La Leonera, Cauquenes	Chile
L298	La Leonera, Cauquenes	Chile
L300	Checura, Cauquenes	Chile
L313	Checura, Cauquenes	Chile
L321	Checura, Cauquenes	Chile
L323	Checura, Cauquenes	Chile
L326	La Leonera, Cauquenes	Chile
L333	La Leonera, Cauquenes	Chile
L348	Coronel del Maule-Quinche, Cauquenes	Chile
L351	Coronel del Maule-Quinche, Cauquenes	Chile
L370	Coronel del Maule-Quinche, Cauquenes	Chile
L372	Coronel del Maule-Quinche, Cauquenes	Chile
L373	Coronel del Maule-Quinche, Cauquenes	Chile
L402	El Durazno, Cauquenes	Chile
L462	Pichihuerque, Cauquenes	Chile
L471	Sauzal, Cauquenes	Chile
L480	Sauzal, Cauquenes	Chile
L494	Pocilla, Cauquenes	Chile
L499	Pocilla, Cauquenes	Chile
L503	Pocilla, Cauquenes	Chile
L505	Pocilla, Cauquenes	Chile
L507	Pocilla, Cauquenes	Chile
L508	Pocilla, Cauquenes	Chile
L517	Pocilla, Cauquenes	Chile
L518	Pocilla, Cauquenes	Chile
L523	Pocilla, Cauquenes	Chile
L530	Pocilla, Cauquenes	Chile
L536	Pocilla, Cauquenes	Chile
L720	Alto Jahuel, Santiago	Chile
L846	Alto Jahuel, Santiago	Chile
L956	INTA, Mendoza	Argentina
L957	INTA, Mendoza	Argentina
L960	INTA, Mendoza	Argentina
L962	INTA, Mendoza	Argentina
L980	INTA, Mendoza	Argentina
L983	INTA, Mendoza	Argentina
L1006	INTA, Mendoza	Argentina
L1053	Isla de Maipo, Santiago	Chile
L1054	Isla de Maipo, Santiago	Chile
L1060	Isla de Maipo, Santiago	Chile
L1063	Isla de Maipo, Santiago	Chile
L1070	Isla de Maipo, Santiago	Chile
L1233	Isla de Maipo, Santiago	Chile
L1334	Champagne	France
INIA: Instituto de Investigaciones Agropecuarias. INTA: Instituto Nacional de Tecnología Agropecuaria.
