# Supplementary material for: Generation of a Non-Transgenic Genetically Improved Yeast Strain for Wine Production from Nitrogen-Deficient Musts
Source: Microorganisms. 2020 Aug 6;8(8):1194. doi: 10.3390/microorganisms8081194 (PMC7464103; doi:10.3390/microorganisms8081194)
Supplement: Supplementary file 1 [file microorganisms-08-01194-s001.zip › Table_S2.xlsx]

## Sheet: Hoja1
Table S2. Oenological parameters of F1 population.
F1 strain	"Father" F0 strain	"Mother" F0 strain	F1 Family	YAN consumed (mg/L)	CO2 loss (g/L)	Acetic acid produced (g/L)	Residual glucose (g/L)	Residual fructose (g/L)	Glicerol produced (g/L)	Ethanol produced (% v/v)
A1	L323	L370	1	135.1	112.25	1.90436	4.27516	30.1074	9.0827	14.8846
A6	L323	L370	1	137.75	131.458	2.16078	3.19046	26.4673	9.59388	14.6555
A27	L323	L351	2	119.1	133.333	2.14538	5.70119	33.9755	8.99556	13.4888
A28	L323	L351	2	125.4	145.292	2.22076	4.50515	30.1071	9.62771	13.3963
A36	L323	L351	2	128.4	133.5	2.05393	6.16673	35.0367	9.02143	14.0581
A37	L323	L351	2	114.8	138.917	2.19656	4.14079	25.9154	9.19317	14.3035
A2	L84	L15	3	116.8	148.208	2.0866	2.79398	23.2596	9.07768	14.4799
A8	L84	L15	3	120.15	138.042	2.03486	5.37458	32.5682	8.8549	13.9351
A13	L84	L15	3	121.1	167.792	2.32523	5.87864	31.7266	9.50579	11.8774
A18	L84	L15	3	116.1	130.042	2.08828	5.82308	33.5451	8.87528	13.3069
A24	L84	L15	3	179.7	145.25	2.21729	3.92616	27.9461	8.9966	13.3499
A26	L84	L15	3	49.5	139.083	2.11908	6.06688	34.3377	8.91136	12.9323
A51	L84	L15	3	153.33	112.292	2.12572	6.86636	36.2779	8.97166	13.8701
A52	L84	L15	3	143.1	157.167	2.30434	5.40444	30.7494	9.61328	12.5979
A10	L84	L9	4	113.15	127.625	2.05521	7.05285	37.2557	8.74886	13.7554
A16	L84	L9	4	118.5	120.417	2.01833	5.85916	33.6051	8.90061	14.1343
A17	L84	L9	4	120.15	132.875	2.06621	4.28376	29.2876	9.06503	14.3522
A3	L530	L1070	5	125.8	142.792	2.36799	8.45336	38.2876	9.52611	12.4047
A4	L530	L1070	5	131.6	145.75	2.38376	5.09518	31.6465	9.71349	13.6019
A90	L163	L372	6	143.2	136.292	2.03553	5.98474	32.3843	9.4133	13.5115
A91	L163	L372	6	123.7	154.125	2.41212	3.33474	25.2529	9.84632	13.3548
A92	L163	L372	6	121.45	124.792	2.10326	7.65616	37.5987	8.95789	13.7265
A93	L163	L372	6	133.75	142	2.42054	10.0294	41.6619	9.84982	11.9856
A94	L163	L372	6	128.75	125.417	2.05801	3.58996	26.4447	9.1196	15.0418
A95	L163	L980	7	170.99	163.875	2.38739	1.29655	15.8263	10.3011	13.7868
A96	L163	L980	7	145.4	126.417	2.03702	2.75422	24.8193	9.32516	15.4343
A97	L163	L980	7	141.2	136.75	2.19042	1.54354	18.393	9.37633	15.0145
A87	L163	L160	8	98.8	171.583	2.44007	2.94554	24.0707	10.2644	12.5472
A88	L163	L160	8	158.05	144.417	1.97878	3.1399	25.8237	9.20105	13.9405
A89	L163	L160	8	164.7	107.583	2.76772	15.6213	61.297	11.527	11.4666
A7	L530	L14	9	142.1	114.708	2.12522	34.1483	69.0607	8.22473	9.27426
A9	L530	L14	9	138.75	131.083	2.29566	33.9235	69.7019	8.83812	8.82376
A11	L530	L14	9	127.45	114.5	2.17474	31.2624	66.9838	8.43689	9.53712
A15	L530	L14	9	123.1	129.25	2.43198	8.53322	39.6569	9.44072	13.3685
A20	L530	L14	9	133.4	112.042	2.16593	8.0802	38.8071	8.97229	13.8758
A53	L530	L14	9	128.1	126.333	2.33315	12.5778	47.3261	9.37994	12.1956
A54	L530	L14	9	123.45	124.75	2.40267	19.5545	53.7754	9.2967	11.0424
A22	L530	L1060	10	151.7	100.458	2.59524	16.3587	52.6373	10.0014	12.4281
A35	L530	L1060	10	151.1	95.6667	2.15043	17.1617	51.4838	8.78135	12.3119
A45	L530	L1060	10	163	103.5	2.61675	17.1156	55.9991	10.05	12.3577
A48	L530	L1060	10	156.75	129.417	2.41986	23.1736	61.3097	9.34368	10.079
A78	L530	L1060	10	152.645	118	2.34275	11.6334	45.534	9.43107	11.9999
A79	L530	L1060	10	161.715	100.792	2.13798	22.3675	60.1953	8.63184	10.7196
A5	L1006	L505	11	115.76	128.625	2.12982	6.67974	35.9159	8.58428	13.7811
A12	L1006	L505	11	113.025	117.083	2.19459	24.3298	62.2263	8.4808	10.3889
A38	L1006	L505	11	120.905	120.333	2.00617	16.5604	53.1187	8.06583	11.9186
A19	L1006	L536	12	128.46	117.667	2.26538	13.5647	49.1778	9.09255	12.4945
A21	L1006	L536	12	127.855	122.458	2.27606	13.7575	49.3011	9.24932	12.1463
A23	L1006	L536	12	125.74	103.75	2.04978	16.0091	52.9798	8.58637	12.7537
A25	L1006	L536	12	123.625	106.875	2.15717	10.3366	42.4086	8.89003	13.8172
A34	L1006	L536	12	121.21	98.4167	2.15508	19.157	58.3094	8.98083	12.1414
A39	L1006	L536	12	125.71	97.7083	2.02987	19.2986	57.8327	8.40215	12.1406
A46	L1006	L536	12	118.19	115.292	2.19126	12.4692	47.2508	8.79872	13.1872
A30	L1006	L462	13	87.355	123.042	1.95512	13.3623	51.1576	8.70754	13.0134
A33	L1006	L462	13	87.355	135.75	2.29107	14.1744	52.9997	9.50051	11.5188
A40	L1006	L508	14	148.505	112.292	2.36489	10.5587	43.2464	9.1348	13.5559
A98	L517	L960	15	134.93	140.792	2.06074	7.10655	37.3742	9.26764	12.9151
A99	L517	L960	15	153.6	130.292	2.36425	9.67358	31.2587	12.2416	14.1847
A100	L517	L960	15	179.905	135.792	2.52182	7.38729	37.4807	10.1296	13.7542
A101	L517	L960	15	184.995	154.125	2.08067	18.0648	42.0647	10.3903	11.2049
A102	L517	L373	16	141.715	105.458	1.92499	22.7093	62.0087	7.80914	11.2327
A103	L517	L373	16	174.81	107	1.92608	13.6138	52.1083	7.98579	13.2702
A104	L517	L373	16	171.42	130.917	2.03591	7.29705	36.7562	8.56036	14.5932
A105	L517	L373	16	175.66	131.208	1.87559	7.01804	36.315	8.02335	14.7448
A106	L517	L373	16	151.055	153.5	1.84523	6.27561	34.336	8.35585	13.2621
A107	L517	L160	17	176.51	140.292	1.74231	8.61292	38.0154	7.33528	13.0743
A108	L517	L160	17	155.295	109.083	1.98174	15.7845	54.1881	8.61419	12.5633
A109	L517	L160	17	172.265	106.708	2.64838	25.201	60.463	10.4461	11.0231
A110	L517	L160	17	143.41	115.833	2.00389	28.2146	66.0151	8.31435	10.4207
A111	L333	L19	18	175.94	139.125	2.55071	1.40951	21.7913	11.9396	15.3998
A112	L333	L19	18	189.36	151.25	2.74235	2.28279	25.5383	12.3196	14.0664
A113	L333	L1233	19	177.355	156.667	3.02951	7.23497	44.8099	13.2434	12.1104
A114	L333	L1233	19	194.31	96.625	2.58354	29.5445	75.2732	12.3002	9.12444
A115	L333	L1233	19	170.285	123.042	2.83629	10.5243	51.9357	13.7342	11.757
A116	L333	L1233	19	163.93	107.042	2.87398	8.61783	51.6385	13.9683	12.6692
A117	L333	L1233	19	195.015	87.625	2.38796	34.2855	79.0188	10.6673	9.08399
A118	L333	L1233	19	190.07	112.875	2.79231	14.2976	62.5887	13.4835	11.4985
A119	L333	L1233	19	192.19	119.75	2.89465	10.7948	54.863	13.7721	11.6971
A120	L3	L168	20	202.08	178.542	2.52295	0.813613	15.6828	11.2211	14.1666
A121	L3	L17	21	199.62	147.208	2.61434	0.833857	16.8816	11.5991	15.5097
A122	L171	L254	22	240.94	156.167	2.59	1.33714	21.4057	11.7793	14.621
A123	L171	L254	22	211.62	158.292	2.51228	1.65488	23.3335	11.7521	14.8703
A124	L171	L254	22	213.74	183.75	2.7627	0.510713	8.46796	12.3867	14.3335
A125	L171	L254	22	216.92	142.5	2.48625	2.16092	32.7526	11.6942	14.7958
A126	L171	L254	22	216.92	124.792	2.57468	13.1953	54.91	10.7724	12.3971
A127	L171	L254	22	216.92	158.333	2.83847	1.57784	26.1562	11.7817	13.9039
A128	L171	L290	23	216.393	147.292	2.89399	4.40951	39.4865	11.5171	12.9521
A129	L171	L290	23	222.333	160.417	2.92066	1.30218	24.3482	11.8907	14.8818
A130	L171	L270	24	224.03	115.833	2.36304	5.75861	43.2652	10.3359	14.0066
A131	L171	L270	24	228.225	125.125	2.43049	25.2906	71.8445	10.1105	9.831
A132	L171	L270	24	187.18	121.208	2.33494	11.4026	54.2839	9.75593	12.7746
A133	L171	L270	24	204.992	105.875	2.4013	6.65471	47.13	10.1306	13.7011
A134	L171	L270	24	228.93	100.667	2.38742	36.2155	82.2986	9.47981	9.04988
A135	L171	L270	24	240.477	96.3333	2.48187	22.5155	69.1772	10.0528	11.1085
A136	L171	L270	24	217.625	98.2917	2.51946	10.3938	51.2176	10.6583	12.9159
A14	L402	L6	25	209.855	96.4583	2.00793	23.1762	71.9089	10.8276	9.61663
A44	L402	L6	25	225.4	126	2.42998	6.75983	45.4735	11.8515	13.3828
A47	L402	L6	25	208.44	129.042	2.37457	14.6105	56.5289	10.8666	11.5558
A55	L402	L6	25	207.03	86.1667	1.97045	29.8536	74.9353	9.00611	9.58085
A31	L402	L518	26	212.68	98.8333	1.95155	27.5804	71.4621	9.4382	9.80658
A56	L402	L518	26	233.17	153.458	2.24477	8.99334	41.959	10.5316	12.1363
A32	L402	L80	27	245.18	119.083	3.01856	4.13802	45.7776	13.8483	13.2293
A29	L402	L523	28	199.96	100.667	2.03282	31.4846	79.9269	10.9214	7.57144
A41	L402	L523	28	220.45	107.25	2.13953	16.8513	59.9086	10.4028	11.1645
A42	L402	L523	28	255.075	112.042	1.25656	65.2859	100.894	6.34231	5.86225
A43	L402	L523	28	245.18	94.375	1.74039	39.3248	83.2098	8.3144	8.21374
A49	L402	L523	28	165.34	115.25	1.96939	24.3653	70.2407	10.8388	9.34752
A50	L402	L523	28	207.735	90.125	1.85934	27.3411	71.4003	9.19431	10.1576
A67	L402	L84	29	250.13	122.125	2.15923	14.5684	59.9497	10.5237	10.9825
A68	L402	L84	29	248.01	100.958	2.3	24.9904	73.9537	10.0912	9.4708
A80	L499	L274	30	215.505	116.5	2.63765	7.17871	43.8605	11.8667	13.3837
A81	L499	L274	30	184.415	115.75	2.1452	19.7645	65.2865	10.7025	10.8579
A82	L499	L274	30	190.775	126.375	2.44045	13.5703	51.3321	10.6883	11.7179
A83	L499	L274	30	207.735	144.583	2.56903	1.12922	25.7531	10.8552	14.018
A137	L957	L1053	31	154.74	144.458	2.24169	10.6682	43.475	11.1765	12.0949
A138	L957	L1053	31	187.245	120.5	2.28629	18.8239	53.8944	10.6497	11.0395
A144	L957	L1053	31	188.655	114.708	2.27894	25.4097	64.6483	10.2663	9.50533
A147	L957	L1053	31	205.615	100.792	2.26518	18.7794	55.8772	10.114	11.6765
A148	L957	L1053	31	200.67	124.542	2.42457	18.7434	56.6104	10.3357	10.4713
A149	L957	L1053	31	202.085	94.9167	1.36002	18.8741	61.2235	11.3546	8.12765
A145	L957	L12	32	192.895	146.958	3.03422	6.41614	39.9944	12.5384	11.2001
A151	L957	L12	32	168.87	144.25	2.91741	6.53724	38.4717	11.4155	11.1093
A139	L20	L7	33	216.92	140.875	3.02812	7.20336	39.7837	12.0306	11.9748
A141	L20	L7	33	170.285	140.583	1.19241	12.3009	46.0174	10.4673	8.87802
A146	L20	L7	33	204.91	136.625	2.83639	1.08237	25.576	11.7054	13.6815
A142	L20	L17	34	209.145	114.792	2.45106	20.9236	54.5613	10.5779	10.4011
A143	L20	L17	34	183.71	121.667	3.26781	3.8157	34.9011	13.5458	10.0489
A152	L983	L297	35	180.18	100.458	2.08875	29.7519	66.886	9.74743	9.38733
A153	L983	L297	35	172.41	106	2.72834	8.18136	44.7898	12.0567	12.4755
A150	L983	L326	36	208.44	133.875	2.92749	2.49696	29.2439	12.9066	13.6033
A57	L298	L269	37	218.31	74.4167	2.22765	34.6797	77.0185	9.58843	8.98197
A58	L298	L269	37	218.31	71.5	1.91561	50.5719	88.5084	8.27758	7.26231
A59	L298	L269	37	216.295	64.25	1.93629	45.367	82.2242	8.4235	7.76148
A60	L298	L269	37	241.075	77.1667	1.86946	48.3522	86.8109	8.39616	7.56869
A61	L298	L269	37	229.025	85.875	1.82342	51.1739	88.3413	8.7678	6.84575
A62	L298	L269	37	217.635	83.1667	1.78604	53.2107	91.1286	8.34661	6.79763
A63	L298	L269	37	220.315	111.583	2.14768	39.2446	80.0683	10.4467	7.56321
A64	L298	L269	37	241.075	67.625	1.43017	71.0374	101.294	6.05503	5.24555
A65	L298	L269	37	224.335	96.5	1.99457	42.5084	79.9799	9.24292	7.8486
A66	L298	L269	37	274.555	105	2.22789	28.9615	68.5269	10.3382	9.52899
A69	L298	L321	38	250.1	122.125	2.3177	22.1573	62.296	11.8276	10.4817
A70	L298	L321	38	229.69	63.5	1.63861	57.1376	91.773	7.61639	6.32098
A71	L298	L321	38	255.81	107.25	2.07521	28.0854	69.4884	11.1332	9.45336
A72	L298	L321	38	241.08	73.4583	1.36186	66.7377	98.2619	6.89948	5.34952
A73	L298	L321	38	245.09	87.4583	1.86389	50.3302	86.0722	8.6864	7.05692
A74	L298	L321	38	238.395	69.0833	1.92573	46.3395	81.4854	8.61194	8.07679
A75	L298	L321	38	244.425	70.8333	1.36287	65.0957	97.4859	6.74291	5.78794
A76	L298	L321	38	220.985	82.4167	2.11403	36.6388	76.487	9.43146	8.99178
A77	L298	L321	38	215.63	100.75	2.35807	27.7298	67.6297	10.7256	9.93881
A84	L298	L295	39	135.72	93.5417	1.55635	58.8265	96.7598	6.8294	5.8454
A85	L298	L295	39	198.89	172.75	2.39411	16.929	50.2349	12.5191	10.8708
A86	L298	L295	39	202.905	114.625	2.74979	14.5323	54.506	11.8676	10.963
A154	L167	L21	40	233.71	104.792	2.54046	39.8146	82.9389	9.30194	7.60437
A155	L167	L21	40	210.94	122.958	2.68537	18.8673	60.2747	10.7361	10.6032
A156	L167	L313	41	222.995	150.833	2.7889	-0.381373	7.14344	13.7766	14.478
A157	L167	L313	41	287.28	120.083	2.46882	27.3313	70.1768	9.63922	8.73354
A158	L167	L313	41	280.58	71.9583	1.55773	43.8178	86.9854	6.93557	7.91381
A159	L167	L503	42	241.745	104.875	1.47955	76.0768	102.759	5.57203	4.51534
A160	L167	L507	43	240.41	92.1667	1.66843	67.9891	97.1996	6.02806	5.47734
A161	L167	L277	44	214.29	106.833	3.0615	27.3722	66.87	11.7248	10.3375
A162	L167	L277	44	236.385	99.8333	2.60081	56.1209	92.0924	9.00223	6.30631
A163	L167	L277	44	227.015	103.667	2.36638	35.2334	73.7624	9.37831	9.40141
A164	L167	L277	44	206.92	115.833	3.4168	9.55189	48.4448	12.4078	12.0936
A165	L167	L277	44	202.905	112.167	2.73077	21.5885	59.136	10.7398	10.703
A166	L167	L277	44	215.63	69.7083	2.40313	48.2254	85.6725	8.66687	7.81611
A167	L1054	L348	45	208.935	90.375	2.90306	17.2522	53.9104	12.6313	11.1258
A168	L1054	L348	45	226.34	68.75	1.4289	73.4639	102.968	5.92804	5.29966
A169	L1054	L348	45	210.94	115.583	2.59915	15.6527	48.8951	10.7179	12.0983
A170	L1054	L77	46	220.985	125.458	2.64279	6.82545	39.1075	12.0484	12.9534
A171	L1054	L77	46	221.655	84.75	2.15855	44.053	83.0715	8.36858	8.03406
A172	L1054	L77	46	210.94	116.375	2.39569	7.11798	37.8942	12.0874	12.8595
A173	L298	L300	47	213.285	80.9167	2.25118	43.5738	84.3968	9.63985	8.09041
A174	L298	L300	47	200.225	112.542	2.96986	12.2582	50.8431	12.9108	11.6326
A175	L298	L300	47	220.315	129.333	3.20245	8.60987	45.0375	14.4675	10.7214
A176	L298	L300	47	216.965	99.125	2.24632	40.7484	78.5044	9.60979	8.40122
A177	L1006	L505	48	219.65	98.0833	2.26045	26.1768	69.898	9.47584	10.0406
A178	L1006	L505	48	241.01	94.875	2.17275	35.0124	77.4984	9.49854	9.22109
A179	L1006	L505	48	237.06	99.25	2.86173	18.6982	62.1244	10.339	11.1701
A180	L1006	L505	48	211.61	100.333	2.33341	23.6637	67.867	10.3512	9.50422
A181	L471	L480	49	219.645	86.9583	2.0493	39.8375	77.3856	9.2599	8.61969
A182	L471	L480	49	200.225	111.417	2.04644	18.35	60.1474	10.8283	11.1882
A187	L1063	L1334	50	210.27	127	3.60209	4.3489	38.8885	14.0873	12.9159
A189	L956	L957	51	239.735	21.4583	0.721102	100.168	115.027	3.07969	1.97471
A190	L956	L957	51	243.755	42.9167	1.16865	73.4517	100.388	5.67953	5.27604
A191	L956	L957	51	212.28	86.2917	1.96057	26.7056	62.171	9.41803	10.5193
A192	L956	L957	51	235.045	89.0833	2.33621	35.0694	65.4399	11.6849	9.73558
A183	L1054	L962	52	208.27	86	2.61963	6.29989	40.565	12.1018	12.8425
A184	L1054	L962	52	208.93	139.583	3.22217	0.946266	24.8067	13.2944	14.4454
A185	L1054	L962	52	207.59	131.625	2.83553	1.31384	26.405	12.9709	14.7017
A186	L1054	L962	52	208.935	118.208	3.04953	1.09155	26.2971	12.9979	14.5816
A188	L1054	L494	53	206.25	133.583	2.75719	4.51223	31.9008	13.3324	13.2508
A200	L846	L720	54	223.67	145.667	3.01588	12.2369	64.3135	11.1258	11.0333
A201	L846	L720	54	201.9	144.542	3.02216	-0.0360818	16.0837	13.5417	15.5483
A202	L846	L720	54	218.98	141.417	2.61437	16.5893	56.6792	11.712	10.9927
A203	L846	L720	54	239.74	128.5	1.97323	46.3922	90.3432	8.4855	6.70769
