# Supplementary material for: Generation of a Non-Transgenic Genetically Improved Yeast Strain for Wine Production from Nitrogen-Deficient Musts
Source: Microorganisms. 2020 Aug 6;8(8):1194. doi: 10.3390/microorganisms8081194 (PMC7464103; doi:10.3390/microorganisms8081194)
Supplement: Supplementary file 1 [file microorganisms-08-01194-s001.zip › Table_S3.xlsx]

## Sheet: Hoja1
Table S3. Statistical parameters for evaluated SSRs.
Locus	Observed heterozygosity (Hobs) a	Expected heterozygosity (Hexp) b	Polymorphic information content (PIC)	Number of alleles
YDR160W	0.270	0.651	0.592	8
YPL009C	0.329	0.806	0.772	8
YLR013W	0.377	0.566	0.507	4
YGL184C	0.189	0.490	0.450	6
YKR014C	0.208	0.721	0.666	4
YBR058C	0.299	0.853	0.832	15
YBL084C	0.228	0.475	0.447	6
YOR267C	0.462	0.745	0.706	6
YBR240C	0.136	0.696	0.651	12
YLL049W	0.346	0.586	0.536	4
YDL132W	0.114	0.658	0.584	5
a Estimated by direct counting of heterozygotes. b Estimated as expected in a population in Hardy-Weinberg equilibrium.
