# Supplementary material for: Generation of a Non-Transgenic Genetically Improved Yeast Strain for Wine Production from Nitrogen-Deficient Musts
Source: Microorganisms. 2020 Aug 6;8(8):1194. doi: 10.3390/microorganisms8081194 (PMC7464103; doi:10.3390/microorganisms8081194)
Supplement: Supplementary file 1 [file microorganisms-08-01194-s001.zip › Table_S4.xlsx]

## Sheet: Hoja1
Table S4. Oenological parameters of F2 population.
F2 strain	"Father" F1 strain	"Mother" F1 strain	F2 Family	YAN consumed (mg/L)	CO2 loss (g/L)	Acetic acid produced (g/L)	Residual glucose (g/L)	Residual fructose (g/L)	Glicerol produced (g/L)	Ethanol produced (% v/v)
468	A2	A1	13	166.593	122.75	2.56007	0	0.703348	10.3554	12.1161
460	A10	A39	9	143.733	120.139	2.46684	0	6.23031	10.8476	11.6233
458	A10	A39	9	163.825	136.556	2.29351	0	0.519251	11.7858	11.0629
454	A10	A39	9	125.031	112.556	1.81687	1.75308	16.7174	9.31317	10.9289
394	A33	A9	7	144.947	121.611	2.6569	0.235094	11.0258	10.9692	11.0722
393	A33	A9	7	146.004	174.111	2.7434	0	0.74124	10.9583	8.99527
386	A2	A38	14	182.496	117.667	2.6322	0	4.39362	10.564	11.6379
385	A2	A38	14	141.557	120.306	2.82925	0	4.07846	10.8544	12.4257
689	A3	A91	27	137.773	104.972	2.04925	0.0855963	10.5754	8.78979	11.9331
686	A3	A91	27	106.139	118.139	2.41245	0	0.870136	9.44775	12.0138
685	A3	A91	27	150.692	142	2.74002	0	0.988885	11.5722	11.2311
480	A17	A4	19	178.806	110.361	2.50773	0.102712	4.99938	10.6682	12.1073
481	A17	A4	19	149.676	163.417	2.26207	0	7.40354	11.2019	10.6427
479	A17	A4	19	129.848	110.694	2.529	0	1.03076	10.6958	12.3518
476	A17	A4	19	124.138	150.806	2.29786	0	3.51954	10.15	10.9166
473	A2	A1	13	122.333	106.667	2.45521	0.324559	8.14766	10.7919	11.6086
470	A2	A1	13	147.789	110.5	2.68579	0	4.04883	10.7147	12.5519
726	A92	A11	26	73.827	69.6111	1.63423	27.3834	69.4307	5.81085	6.27478
725	A92	A11	26	75.0613	83.4444	1.71203	20.8485	65.2299	9.0579	6.35185
720	A92	A11	26	162.783	124.444	2.33582	0.650811	10.7126	10.7321	10.6637
715	A92	A15	25	105.753	94.0556	2.25275	3.75321	23.07	9.78067	11.2141
457	A10	A39	9	124.989	105.639	1.966	1.42752	13.2613	10.0197	11.3092
798	A33	A97	8	102.229	59.3333	2.0107	19.5053	52.2579	8.99349	8.25498
693	A3	A91	27	82.0158	52.25	1.17796	35.9473	67.2978	6.07784	6.20015
706	A92	A15	25	111.957	54.5556	1.90175	11.777	37.1267	8.90742	9.62308
707	A92	A15	25	100.621	56.6111	1.61743	18.9303	51.115	8.35031	7.96948
713	A92	A15	25	119.198	79.4167	2.0722	7.8441	36.0179	8.58439	9.76893
795	A33	A97	8	94.7197	73.25	1.8109	21.8876	55.5476	8.2472	7.05827
792	A10	A110	10	112.657	55.3333	1.52971	21.0098	50.35	7.29227	8.10276
790	A10	A110	10	117.916	85.5556	1.59491	11.8701	40.8661	8.8789	8.51052
786	A10	A110	10	127.529	84.6667	1.90364	8.73247	33.4575	8.82934	9.21889
785	A10	A110	10	110.413	71.9722	1.27181	17.7328	43.8211	7.72633	8.71459
784	A10	A110	10	111.429	68.9444	1.5698	18.6122	49.867	7.54728	8.20544
782	A10	A110	10	121.74	90.8056	1.67067	9.7495	36.4553	8.81021	8.87624
742	A30	A102	5	70.6501	37.6944	0.914122	50.7293	81.1183	5.48298	4.07592
456	A10	A39	9	108.93	101.056	1.69796	13.9111	42.1131	7.36092	8.4212
799	A33	A97	8	120.702	68.1667	2.31508	11.6954	39.3976	9.67043	9.50341
474	A2	A1	13	142.313	100	2.71198	0.287454	6.13127	11.9848	11.375
