# Supplementary material for: Generation of a Non-Transgenic Genetically Improved Yeast Strain for Wine Production from Nitrogen-Deficient Musts
Source: Microorganisms. 2020 Aug 6;8(8):1194. doi: 10.3390/microorganisms8081194 (PMC7464103; doi:10.3390/microorganisms8081194)
Supplement: Supplementary file 1 [file microorganisms-08-01194-s001.zip › Table_S5.xlsx]

## Sheet: Hoja1
Table S5. YAN consumption of improved strain "476" and their F1 and F0 parental strains.
Strain	Ammonium consumed ± SD (mg/L)	Amino acids consumed ± SD (mg/L)	Total YAN ± SD (mg/L)
L84 α	58.12 ± 6.78 ab	101.86 ± 2.43 b	159.98 ± 9.02 a
L9 α	65.55 ± 5.22 a	96.23 ± 5.18 ab	161.78 ± 10.12 a
L530 α	76.19 ± 2.51 a	98.21 ± 3.65 ab	174.40 ± 5.61 a
L1070 α	50.07 ± 6.62 ab	90.77 ± 4.27 ab	140.84 ± 10.61 ab
A17 β	57.06 ± 16.39 ab	99.26 ± 4.86 ab	156.32 ± 21.03 ab
A4 β	58.94 ± 13.24 ab	90.02 ± 4.21 a	148.96 ± 16.09 ab
476 γ	34.25 ± 6.94 b	89.89 ± 2.68 a	124.14 ± 9.62 b
α Strains from F0 population. β Strains from F1 population. γ Strains from F2 puplation. SD: Standard deviation. Statistical analysis for each parameter consisted in independent ANOVA and Tukey’s tests; values with different superscript letters have a statistically significant difference (p-value < 0.05).
