# Supplementary material for: Generation of a Non-Transgenic Genetically Improved Yeast Strain for Wine Production from Nitrogen-Deficient Musts
Source: Microorganisms. 2020 Aug 6;8(8):1194. doi: 10.3390/microorganisms8081194 (PMC7464103; doi:10.3390/microorganisms8081194)
Supplement: Supplementary file 1 [file microorganisms-08-01194-s001.zip › Table_S6.xlsx]

## Sheet: Hoja1
Table S6. YAN consumption of improved strain "686" and their F1 and F0 parental strains.
Strain	Total YAN ± SD (mg/L)	Ammonium consumed ± SD (mg/L)	Amino acids consumed ± SD (mg/L)
L530 α	76.19 ± 2.51 b	98.21 ± 3.65 b	174.40 ± 5.61 b
L1070 α	50.07 ± 6.62 ac	90.77 ± 4.27 ab	140.84 ± 10.61 ac
L163 α	79.10 ± 2.16 b	95.92 ± 3.51 ab	175.02 ± 5.48 b
L372 α	67.39 ± 1.42 ab	97.55 ± 1.51 b	164.94 ± 2.08 ab
A3 β	57.94 ± 15.42 ab	94.39 ± 0.87 ab	152.33 ± 15.16 ab
A91 β	32.86 ± 13.24 cd	87.46 ± 1.52 a	120.32 ± 14.75 cd
686 γ	12.76 ± 6.79 d	93.38 ± 4.23 ab	106.14 ± 10.99 d
α Strains from F0 population. β Strains from F1 population. γ Strains from F2 puplation. SD: Standard deviation. Statistical analysis for each parameter consisted in independent ANOVA and Tukey’s tests; values with different superscript letters have a statistically significant difference (p-value < 0.05).
