# Supplementary material for: Generation of a Non-Transgenic Genetically Improved Yeast Strain for Wine Production from Nitrogen-Deficient Musts
Source: Microorganisms. 2020 Aug 6;8(8):1194. doi: 10.3390/microorganisms8081194 (PMC7464103; doi:10.3390/microorganisms8081194)
Supplement: Supplementary file 1 [file microorganisms-08-01194-s001.zip › Table_S7.xlsx]

## Sheet: Hoja1
Table S7. Initial YAN composition of natural grape must.
Nitrogen source	Non-supplemented must YAN (mg/L)	Supplemented must YAN (mg/L)
Aspartate	5.8	5.8
Glutamate	5.38	5.75
Serine	4.8	4.81
Histidine	1.52	1.56
Glutamine	3.64	3.64
Glycine	0.4	0.42
Arginine	12.14	12.21
Threonine	2.7	2.7
Alanine	9.04	9.12
Proline	0	0
Tyrosine	0.26	0.26
Ammonium	29.12	59.06
Valine	1.84	1.88
Methionine	0.03	0.03
Cysteine	0	0
Tryptophan	1.05	1.05
Isoleucine	0.91	1
Leucine	1.02	1.02
Phenylalanine	0.4	1.65
Lysine	0.28	0.3
Total YAN	80.33	112.27
