# Supplementary material for: Generation of a Non-Transgenic Genetically Improved Yeast Strain for Wine Production from Nitrogen-Deficient Musts
Source: Microorganisms. 2020 Aug 6;8(8):1194. doi: 10.3390/microorganisms8081194 (PMC7464103; doi:10.3390/microorganisms8081194)
Supplement: Supplementary file 1 [file microorganisms-08-01194-s001.zip › Table_S8.xlsx]

## Sheet: Hoja1
Table S8. Oenological parameters of improved strain "686" and commercial strain EC1118.
Strain	Nitrogen supplementation	Acetic acid produced ± SD (g/L)	Residual glucose ± SD (g/L)	Residual fructose ± SD (g/L)	Glycerol produced ± SD (g/L)	Ethanol produced ± SD (% v/v)
686	Yes	0.77 ± 0.06 a	0.10 ± 0.10 b	1.73 ± 0.15 b	10.90 ± 0.20 a	15.57 ± 0.21 a
	No	0.80 ± 0.00 a	0.40 ± 0.10 a	2.33 ± 0.21 a	10.40 ± 0.26 a	15.13 ± 0.67 a
EC1118	Yes	0.70 ± 0.10 a	0.33 ± 0.06 ab	1.93 ± 0.15 ab	10.30 ± 0.17 ab	15.23 ± 0.32 a
	No	0.80 ± 0.00 a	0.53 ± 0.12 a	1.97 ± 0.15 ab	9.63 ± 0.38 b	15.53 ± 0.70 a
SD: Standard deviation. Statistical analysis for each parameter consisted in independent ANOVA and Tukey’s tests; values with different superscript letters have a statistically significant difference (p-value < 0.05).
