# Supplementary material for: Generation of a Non-Transgenic Genetically Improved Yeast Strain for Wine Production from Nitrogen-Deficient Musts
Source: Microorganisms. 2020 Aug 6;8(8):1194. doi: 10.3390/microorganisms8081194 (PMC7464103; doi:10.3390/microorganisms8081194)
Supplement: Supplementary file 1 [file microorganisms-08-01194-s001.zip › Table_S9.xlsx]

## Sheet: Hoja1
Table S9. YAN consumption of improved strain "686" and commercial strain EC1118.
Strain	Nitrogen supplementation	Total YAN consumed ± SD (%)	Ammonium consumed ± SD (%)	Amino acids consumed ± SD (%)	Aspartate consumed ± SD (%)	Glutamate consumed ± SD (%)	Serine consumed ± SD (%)	Histidine consumed ± SD (%)	Glutamine consumed ± SD (%)	Glycine consumed ± SD (%)	Arginine consumed ± SD (%)	Threonine consumed ± SD (%)	Alanine consumed ± SD (%)	Tyrosine consumed ± SD (%)	Valine consumed ± SD (%)	Methionine consumed ± SD (%)	Tryptohan consumed ± SD (%)	Isoleucine consumed ± SD (%)	Leucine consumed ± SD (%)	Phenylalanine consumed ± SD (%)	Lysine consumed ± SD (%)
686	Yes	89.25 ± 1.01 b	86.68 ± 1.16 b	92.11 ± 0.86 a	98.79 ± 0.28 a	91.08 ± 0.87 a	98.62 ± 0.73 a	91.83 ± 2.39 a	93.49 ± 0.85 ab	(-)113.24 ± 11.10 a	97.46 ± 0.75 a	90.39 ± 0.76 ab	96.04 ± 0.75 ab	78.64 ± 3.36 b	94.67 ± 0.74 a	100.00 ± 0.00 a	100.00 ± 0.00 a	90.32 ± 1.08 a	91.29 ± 2.63 b	48.80 ± 0.60 b	43.48 ± 17.37 ab
	No	86.16 ± 0.19 a	72.83 ± 0.71 a	93.74 ± 0.15 a	99.64 ± 0.00 a	91.94 ± 0.51 a	99.26 ± 0.32 a	94.71 ± 0.76 a	95.69 ± 1.45 a	(-)103.08 ± 21.15 a	98.62 ± 0.14 a	92.43 ± 0.50 a	98.32 ± 0.20 a	100.00 ± 0.00 a	95.65 ± 1.36 a	100.00 ± 0.00 a	100.00 ± 0.00 a	91.37 ± 1.36 a	97.91 ± 2.09 a	(-)121.99 ± 28.33 a	75.23 ± 0.00 a
EC1118	Yes	88.77 ± 1.22 b	84.90 ± 1.21 b	93.07 ± 1.23 a	99.16 ± 0.28 a	90.26 ± 1.58 a	98.90 ± 0.48 a	92.26 ± 1.49 a	92.17 ± 1.07 b	(-)77.94 ± 28.36 a	97.55 ± 0.52 a	90.25 ± 1.26 ab	95.24 ± 1.44 b	100.00 ± 0.00 a	95.31 ± 0.74 a	100.00 ± 0.00 a	100.00 ± 0.00 a	90.32 ± 0.00 a	92.68 ± 1.81 ab	74.91 ± 2.08 b	33.04 ± 19.75 b
	No	84.95 ± 0.67 a	70.49 ± 0.63 a	93.17 ± 1.23 a	99.34 ± 0.55 a	90.82 ± 1.68 a	99.26 ± 0.70 a	93.82 ± 2.46 a	92.08 ± 0.91 b	(-)98.46 ± 20.12 a	97.86 ± 0.75 a	89.67 ± 1.33 b	96.35 ± 1.59 ab	100.00 ± 0.00 a	95.22 ± 1.00 a	100.00 ± 0.00 a	100.00 ± 0.00 a	89.80 ± 0.68 a	94.08 ± 2.63 ab	(-)21.99 ± 5.35 c	45.87 ± 11.12 ab
SD: Standard deviation. Statistical analysis for each parameter consisted in independent ANOVA and Tukey’s tests; values with different superscript letters have a statistically significant difference (p-value < 0.05).
